# Supplementary material for: TGFβ1 in Cancer-Associated Fibroblasts Is Associated With Progression and Radiosensitivity in Small-Cell Lung Cancer
Source: Front Cell Dev Biol. 2021 May 20;9:667645. doi: 10.3389/fcell.2021.667645 (PMC8172974; doi:10.3389/fcell.2021.667645)
Supplement: Supplementary file 4 [file Data_Sheet_2.ZIP]

Archive with 33 entries (32 files):
- figure 6 original images/
- figure 6 original images/oxNC.CD11b.jpg
- figure 6 original images/oxNC.CD206.jpg
- figure 6 original images/oxNC.CD56.jpg
- figure 6 original images/oxNC.CD8.tif
- figure 6 original images/oxNC.CD86.jpg
- figure 6 original images/oxNC.FOXP3.jpg
- figure 6 original images/oxNC.PDL1.jpg
- figure 6 original images/oxNC.TGFβ1.jpg
- figure 6 original images/shNC.CD11b.jpg
- figure 6 original images/shNC.CD206.jpg
- figure 6 original images/shNC.CD56.jpg
- figure 6 original images/shNC.CD8.tif
- figure 6 original images/shNC.CD86.jpg
- figure 6 original images/shNC.FOXP3.jpg
- figure 6 original images/shNC.PDL1.jpg
- figure 6 original images/shNC.TGFβ1.jpg
- figure 6 original images/shTGFβ1.CD11b.jpg
- figure 6 original images/shTGFβ1.CD206.jpg
- figure 6 original images/shTGFβ1.CD56.jpg
- figure 6 original images/shTGFβ1.CD8.tif
- figure 6 original images/shTGFβ1.CD86.jpg
- figure 6 original images/shTGFβ1.FOXP3.jpg
- figure 6 original images/shTGFβ1.PDL1.jpg
- figure 6 original images/shTGFβ1.TGFβ1.jpg
- figure 6 original images/TGFβ1ox.CD11b.jpg
- figure 6 original images/TGFβ1ox.CD206.jpg
- figure 6 original images/TGFβ1ox.CD56.jpg
- figure 6 original images/TGFβ1ox.CD8.tif
- figure 6 original images/TGFβ1ox.CD86.jpg
- figure 6 original images/TGFβ1ox.FOXP3.jpg
- figure 6 original images/TGFβ1ox.PDL1.jpg
- figure 6 original images/TGFβ1ox.TGFβ1.jpg
